# Supplementary material for: Dynamic platelet function: A novel biomarker in inflammatory arthritis?
Source: PLoS One. 2022 Jan 25;17(1):e0261825. doi: 10.1371/journal.pone.0261825 (PMC8789097; doi:10.1371/journal.pone.0261825)
Supplement: S1 Data — (XLSX) [file pone.0261825.s001.xlsx]

## Sheet: Sheet1
Study ID	Gender	Diagnosis	Relevant Medications	RF	AntiCCP	TJC	SJC	ESR	CRP	DAS28 ESR	DAS28 CRP	PRO Pain	PRO Disease activity	PRO Quality of Life	HAQ	TJC	SJC	ESR	CRP	DAS28 ESR	DAS28 CRP	PRO Pain	PRO Disease activity	PRO Quality of life	HAQ
1	Female	Sero+ve RA	folic acid	47	340	5	3	29	3	4.09	3.2	60	53	0	0.625	NOT TAKEN, 1ST SAMPLE NOT TESTED
2	Female	PSA	Enbrel, MTX			2	2	4	1	2.79	3.02	50	42	45	0.625	0	0	5	1	1.2	1.28	5	5	5	0.125
3	Female	PSA	Enbrel, S/c MTX			5	3	13	1	4.02	3.44	60	30	35	1	1	1	12	1	3	2.41	40	30	30	0.625
4	Female	Sero+ve RA	Humira	200	340	3	3	49	8	4.88	3.91	70	50	10	0.25	1	1	50	1	3.66	2.13	23	11	6	0.375
5	Male	sero+ve RA	MTX, Plaquenil, Naprosyn,Fosavance	179	226	7	3	not taken	32	not taken	5.59	78	95	100	1.625	6	1	28	26	5.38	5.2	90	100	100	1.5
6	Female	Sero+ve RA	Abatacept, difene, nexium, ideos, arava, istin, olmesartan	28	100	5	5	26	11	5.42	4.99	56	65	90	0.875	12	9	29	18	6.12	5.78	60	50	70	1.125
7	Female	Sero+ve RA	MTX	54	18	3	3	6	2	3.69	3.79	90	90	70	0	1	1	7	1	2.2	2.05	9	0	0	0
8	Male	Sero+ve RA	Abatacept, MTX	80	340	14	14	33	10	6.96	6.34	81	97	98	2.375	1	2	32	17	4.57	4.15	81	84	85	1.875
9	Female	Sero+ve RA	Orencia, HCQ	112	219	4	4	not taken	6	not taken	3.44	32	49	7	0.625	1	1	32	8	3.95	3.28	35	37	49	0.875
10	Female	Sero+ve RA new diagnosis	Voltorol, steroid	71	161	24	4	38	24	7.22	6.79	92	94	98	1.625	5	1	not taken	17	not taken	3.16	8	35	16	0.75
11	Female	AS	To start enbrel			n/a	n/a	30	7	n/a	n/a	not done	not done	not done	2.25	n/a	n/a	22	5	n/a	n/a	85	93	70	2
12	Male	PSA	To start Mtx			4	4	7	2	3.34	3.33	52	38	64	1.5	1	0	5	1	2.33	2.41	55	42	46	1
13	Female	Sero+ve RA	Rituximab	96	38	6	8	2	2	3.25	4.12	80	76	43	1.375	0	0	8	8	1.64	1.93	8	4	13	0.75
14	Male	PSA	MTX			4	3	5	1	3.64	3.12	67	60	65	0.625	0	3	7	4	2.27	2.11	30	20	30	0.375
15	Female	Sero+ve RA	Humira, MTX, ferrograd, evorel conti	96	not taken	11	8	47	32	6.55	6.07	17	85	86	1.75	x	x	x	x	x	x	x	x	x	x
16	Male	PSA	SSZ			3	2	7	4	4	4.18	92	11	91	1	1	0	8	4			60	54	59
17	Female	Sero+ve RA	Roactemra, MTX	313	5.8	6	3	7	3	4.55	4.65	97	94	95	2.25		x	x	x	x	x	x	x	x	x
18	Male	AS new diagnosis	Vimovo, difene			n/a	n/a	38	35	n/a	n/a	95	70	70	2	n/a	n/a	5	1	n/a	n/a	39	35	31	1.25
19	Male	AS	difene			n/a	n/a	not taken	61	n/a	n/a	80	82	82	0.875	n/a	n/a	12	7	n/a	n/a	19	15	12	0.125
20	Female	Sero+ve RA	Paracetemol	5.3	294	7	7	23	5	5.69	5.2	95	93	91	2.375	12	1	22	2	5	4.19	51	54	44	2
21	Male	PSA	Vimovo			5	4	32	6	5.3	4.54	57	65	76	0.25	1	0	16	1	1.9	0.69	10	5	9	0
22	Female	sero+ve RA	eltoxin, asprin	24	21	11	5	36	50	6.03	5.89	69	76	74	2.375	0	0	29	26	2.36	2.15	34	11	0	0.25

## Sheet: Sheet2
donorid	runid	runqual	age	gender	plt	hct	mpv	plcr	FirstFrame	LastFrame	tracksall	nFirst	nF10	nLast	nOff	nDiss	nStatic	nTrans	Fr_Stat	MeanTransloc.Dist	nsFirst	%motion_trans	MTV_trans6	MTV_trans3	MTV_trans0	MTV_WM	MTV_Velo	Slope	Intercept	%SurfCoverage	SurfCovEnd	Adhesion Rate	R squared	Stat Adhesion
Rheum002	run4	Visit1	53	female	137	37.5	10.6	30.4	131	526	2198	4	85	1917	42	513	1596	1262	0.726115	4.48692	3	20.3837	10.7666	7.46802	1.02909	4.24213	3.33746	-0.190484	15086.5	2.4515	2.4547	4.70832	0.999305	2.18114
Rheum002	run3	Visit1	53	female	137	37.5	10.6	30.4	98	493	2254	12	142	1339	60	1066	1196	1377	0.530612	6.7872	2	23.275	12.6308	9.06551	2.02205	7.52228	6.48041	-0.160506	14993.9	1.5258	1.5258	4.97124	0.992364	2.37131
Rheum002	run2	Visit1	53	female	137	37.5	10.6	30.4	41	436	1836	1	12	1294	56	674	1067	1236	0.581155	5.46448	1	18.1422	11.7509	8.40229	1.4789	5.84289	5.32202	-0.171462	12088.2	1.4355	1.4364	4.99786	0.996232	1.955
Rheum002	run1	Visit1	53	female	137	37.5	10.6	30.4	1	396	1784	211	222	735	54	1098	860	1175	0.482063	7.75182	87	25.0256	14.4319	10.9931	2.53566	11.1102	9.96855	-0.137443	9430.24	0.4963	0.6525	4.29258	0.995122	1.78841
Rheum002	run3	Visit2	54	female	153	36	10.4	28.4	85	480	1555	1	2	1344	7	314	1273	825	0.81865	3.02467	0	16.7661	9.29817	6.50991	0.616191	1.81167	1.32802	-0.333006	22259.7	1.8416	1.8416	3.53801	0.999625	1.80408
Rheum002	run2	Visit2	54	female	153	36	10.4	28.4	267	662	1841	1	0	0	105	1736	1286	1129	0.698533	3.48461	0	18.6334	9.71695	6.78788	0.872617	3.27781	2.78864	-0.22009	11309.2	0	0	5.52493	0.985586	2.20054
Rheum002	run1	Visit2	54	female	153	36	10.4	28.4	173	568	2176	28	279	1935	44	477	1622	1274	0.745404	4.02419	18	17.9757	10.6273	7.34321	0.84638	3.89024	3.22357	-0.1943	13665.4	2.9426	2.9594	4.79427	0.999771	1.97304
Rheum003	run4	Visit1	61	female	174	34	8.5	15.6	3	398	1363	1	19	970	39	455	887	756	0.65077	4.6033	0	15.2298	9.64968	6.50943	1.1667	2.73112	2.4248	-0.212365	8632.67	0.917	0.9178	3.47	0.981661	1.94372
Rheum003	run3	Visit1	61	female	174	34	8.5	15.6	6	401	1529	3	22	1181	56	471	880	958	0.57554	5.21587	1	16.82	10.0427	6.76939	1.26455	3.13453	2.79821	-0.203433	10250.7	1.0713	1.0713	3.95601	0.983303	1.85664
Rheum003	run2	Visit1	61	female	174	34	8.5	15.6	35	430	2192	1	4	1740	74	684	938	1537	0.42792	6.40073	0	20.8161	10.4548	7.11763	1.67483	4.42246	4.18769	-0.196927	19233.9	1.7195	1.7195	5.79968	0.987966	2.0009
Rheum003	run1	Visit1	61	female	174	34	8.5	15.6	84	479	1700	2	14	1382	51	470	1086	1042	0.638824	4.67773	0	16.3278	10.2286	6.65103	1.12099	2.77014	2.48	-0.206118	11475.8	1.485	1.485	4.44654	0.988441	2.26686
Rheum003	run3	Visit2	61	female	185	31.9	8.4	15.8	64	459	1660	1	4	1277	53	504	847	1154	0.510241	5.12348	1	16.7532	10.0587	6.89146	1.27713	3.22128	3.00242	-0.20153	12130.1	1.3655	1.3655	4.46492	0.993159	1.95579
Rheum003	run2	Visit2	61	female	185	31.9	8.4	15.8	8	403	1378	4	28	1113	48	371	688	977	0.499274	5.86349	0	18.7243	10.0021	6.93621	1.28565	3.39611	3.1379	-0.192438	10127.9	1.2383	1.2383	3.42071	0.990391	1.55267
Rheum003	run1	Visit2	61	female	185	31.9	8.4	15.8	140	535	2383	4	124	1591	87	1023	1176	1573	0.493496	6.30415	1	20.3075	11.6703	7.82679	1.6848	4.86777	4.40955	-0.165156	16753.8	1.7002	1.7002	5.67561	0.998988	2.91191
Rheum004	run3	Visit1	63	female	234	35	8	13.5	16	411	789	3	23	835	11	43	509	664	0.64512	4.31649	0	17.515	9.21388	6.42595	0.826796	2.51945	2.61251	-0.22437	6402.73	1.1798	1.185	1.9894	0.998896	0.518046
Rheum004	run2	Visit1	63	female	234	35	8	13.5	244	639	1337	2	345	1310	23	195	1014	842	0.758414	4.11999	2	21.2675	9.93795	6.72853	0.774493	1.97115	1.56971	-0.211602	8704.25	1.8317	1.8317	2.45613	0.998952	1.24836
Rheum004	run1	Visit1	63	female	234	35	8	13.5	1	396	812	71	84	741	18	134	519	615	0.639163	5.12135	22	17.8313	9.90349	6.95933	1.05168	2.62767	2.50904	-0.213292	6489.17	0.8776	0.9788	1.97575	0.995012	0.885405
Rheum004	run3	Visit2	64	female	137	33.3	7.5	10.5	3	398	768	1	14	730	11	109	444	642	0.578125	5.34841	0	20.3115	9.74184	7.10682	1.01579	4.3471	4.28177	-0.231473	7929.86	1.0771	1.0786	1.94857	0.998522	0.418904
Rheum004	run2	Visit2	64	female	137	33.3	7.5	10.5	213	608	945	1	10	0	58	887	472	808	0.499471	7.57698	0	24.2489	11.1839	8.09735	1.68288	6.61393	6.34577	-0.18354	10480.5	-0.0025	0	2.53564	0.997284	0.511956
Rheum004	run1	Visit2	64	female	137	33.3	7.5	10.5	43	438	1181	1	1	1177	11	99	819	893	0.69348	3.56747	1	14.8498	9.21768	6.49007	0.725952	2.71701	2.71956	-0.249075	8550.7	1.6678	1.6688	3.34491	0.994411	0.768554
Rheum005	run4	Visit1	60	male	326	34	8.3	14.5	1	396	2394	8	29	1253	104	1224	1088	1583	0.45447	5.88878	1	17.9839	10.5232	7.248	1.76308	4.74648	4.43238	-0.188438	17447	1.2098	1.2163	6.17652	0.988663	2.37232
Rheum005	run3	Visit1	60	male	326	34	8.3	14.5	1	396	2435	5	27	1437	70	1149	1319	1454	0.541684	5.25531	0	18.5951	10.0349	6.92901	1.42081	3.70293	3.27115	-0.197593	15115	1.2534	1.2586	6.27453	0.982473	2.98353
Rheum005	run2	Visit1	60	male	326	34	8.3	14.5	1	396	3204	417	474	1663	101	1766	1808	1778	0.564295	5.28379	113	22.6382	10.2497	6.99765	1.5694	4.32956	3.81132	-0.195829	21862	1.1143	1.4533	7.33713	0.98095	3.85382
Rheum005	run1	Visit1	60	male	326	34	8.3	14.5	1	396	2896	258	298	1655	105	1453	1603	1674	0.553522	5.37161	55	19.3939	10.2121	6.98377	1.4609	3.99634	3.57643	-0.18872	17534.5	1.1612	1.371	6.93706	0.981491	3.23246
Rheum005	run1	Visit2	62	male	408	41.4			1	396	2929	496	534	1731	134	1505	1112	1918	0.379652	7.7136	44	24.3515	10.4634	7.0838	2.06391	4.81547	4.37049	-0.183086	26057	1.1902	1.7048	6.33623	0.986955	2.65012
Rheum005	run2	Visit2	62	male	408	41.4			1	396	2060	470	463	1043	114	1097	887	1243	0.430583	8.2539	79	26.4102	10.4857	7.3357	2.41494	5.50982	4.96	-0.188987	18022.1	0.5627	0.9267	4.15339	0.929911	1.92364
Rheum005	run3	Visit2	62	male	408	41.4			1	396	2840	568	606	1512	136	1582	1269	1707	0.446831	8.34196	68	28.4641	10.6687	7.0663	2.32838	5.09135	4.65386	-0.178494	25527.3	0.9546	1.4883	6.16434	0.988171	3.06046
Rheum006	run1	Visit1	65	female	379	33.8	7.9	11	61	456	2494	1	0	1605	75	1136	1322	1401	0.530072	5.10734	0	19.9588	10.7127	7.0621	1.66185	4.00104	3.39967	-0.186645	15063.6	1.7781	1.7792	6.33623	0.978924	2.98308
Rheum006	run2	Visit1	65	female	379	33.8	7.9	11	119	514	3004	2	26	2511	83	955	1631	2006	0.542943	4.67128	0	20.9797	11.3109	7.6728	1.28422	4.50275	4.01186	-0.180692	19642.5	2.9802	2.9826	7.73494	0.996353	2.95263
Rheum006	run3	Visit1	65	female	379	33.8	7.9	11	191	586	2675	1	9	2596	67	798	1316	1844	0.491963	5.06383	0	20.3854	10.4711	6.89275	1.41217	4.00557	3.81021	-0.183767	21298.5	3.3809	3.3821	6.85642	0.993988	2.37221
Rheum006	run4	Visit1	65	female	379	33.8	7.9	11	9	404	2281	2	3	1800	64	784	1031	1623	0.451995	5.85341	0	20.3097	10.3347	6.80026	1.45921	3.76345	3.66105	-0.179436	16155	1.8298	1.8298	5.96289	0.997277	2.00056
Rheum007	run1	Visit1	46	female	247	32.1	9.3	21.1	1	396	3001	377	413	2056	82	1275	1845	1581	0.614795	4.64637	94	18.1037	9.91135	6.67054	1.12135	2.7583	2.44719	-0.20599	18314.4	1.6269	1.9551	6.96921	0.993276	3.76934
Rheum007	run2	Visit1	46	female	247	32.1	9.3	21.1	1	396	2333	112	159	1966	59	696	1361	1516	0.583369	5.00751	26	18.3225	9.59873	6.29098	1.18787	2.89587	2.7563	-0.226085	23583.7	1.7577	1.8609	5.74825	0.997147	2.94338
Rheum007	run3	Visit1	46	female	247	32.1	9.3	21.1	1	396	2528	9	38	1924	66	949	1296	1709	0.512658	5.46252	1	18.6407	10.1107	6.70395	1.43247	3.70305	3.54751	-0.191478	19993.1	1.7856	1.7927	6.53102	0.99647	2.96323
Rheum007	run1	Visit2	48	female	268	44.3			1	251	4237	60	136	2302	102	1918	789	3832	0.186217	9.96978	4	42.6013	10.674	8.06185	2.71067	7.79356	7.32601	-0.222432	48072.4	5.0176	5.1626	18.0752	0.993858	1.56188
Rheum007	run2	Visit2	48	female	268	44.3			82	332	4060	1	30	2079	100	2001	623	3676	0.153448	9.70339	0	43.0279	10.8825	8.23326	3.08333	8.22695	7.67345	-0.209573	39057.3	5.2812	5.2843	17.5466	0.975105	1.27849
Rheum007	run3	Visit2	48	female	268	44.3			78	328	3342	1	23	2011	82	1332	617	2988	0.18462	9.26406	0	39.25	9.79688	7.22804	2.4145	6.48886	6.18796	-0.28726	63589.8	5.0407	5.0407	14.4665	0.984435	1.19983
Rheum008	run1	Visit1	48	male	163	44	9.1	20.1	1	396	2026	578	605	1737	66	541	1494	1101	0.737414	4.8286	236	20.6078	9.87016	6.29567	0.976806	2.66667	2.16741	-0.195878	13460	1.231	1.8419	3.80724	0.999396	2.64595
Rheum008	run2	Visit1	48	male	163	44	9.1	20.1	31	426	1646	13	64	1438	51	464	799	1158	0.485419	6.75434	3	25.3654	11.5868	7.81189	1.60526	5.1716	4.70763	-0.168232	13062.7	1.7737	1.7737	3.50609	0.987299	1.55955
Rheum008	run3	Visit1	48	male	163	44	9.1	20.1	1	396	2996	864	911	1920	105	1340	2010	1542	0.670895	5.55861	335	20.0941	11.2551	7.62029	1.33653	4.51197	3.7187	-0.170767	17707.3	1.0602	1.8481	5.88394	0.998213	3.87458
Rheum008	run4	Visit1	48	male	163	44	9.1	20.1	1	396	1684	175	208	1489	85	415	951	1170	0.564727	6.37471	44	22.9806	10.9633	7.40116	1.4066	4.70408	4.36733	-0.176323	13224.3	1.5382	1.7292	3.88202	0.995978	1.8995
Rheum008	run0	Visit2	48	male	187	38.1	9.6	23.4	1	396	898	23	37	875	5	76	666	492	0.741648	2.55826	19	17.5258	8.65325	5.73215	0.618557	2.01886	2.05813	-0.34601	10836.7	1.449	1.4926	2.33036	0.888852	0.985676
Rheum008	run2	Visit2	48	male	187	38.1	9.6	23.4	98	493	1277	1	1	1284	15	143	713	1048	0.55834	4.92829	1	20.1006	11.1871	7.84516	1.18186	5.71983	5.72978	-0.173419	8296.85	2.1274	2.1296	3.67945	0.97585	0.598804
Rheum008	run3	Visit2	48	male	187	38.1	9.6	23.4	198	593	1388	12	239	1360	17	150	997	967	0.7183	3.59018	5	19.5954	9.63045	6.72521	0.684452	2.55813	2.34163	-0.210496	7843.8	2.4354	2.4354	2.97135	0.994616	0.770584
Rheum008	run4	Visit2	48	male	187	38.1	9.6	23.4	1	396	1113	3	6	1032	18	160	813	799	0.730458	4.92629	0	20.8937	10.3477	7.25587	0.869323	3.60327	3.26566	-0.199442	8343.69	1.5266	1.5322	2.55459	0.993498	0.776562
Rheum009	run1	Visit1	63	female	251	33.6	9.1	19.6	76	471	1805	1	35	1795	16	225	1488	1065	0.824377	3.09367	0	16.9168	8.72113	5.8949	0.622354	2.03876	1.66976	-0.349515	30530.3	2.4717	2.4727	4.69186	0.977822	1.91687
Rheum009	run2	Visit1	63	female	251	33.6	9.1	19.6	84	479	2002	2	167	2100	24	258	1637	1168	0.817682	2.9234	1	15.0095	8.77179	5.85881	0.564097	2.23046	1.87926	-0.329247	30182.2	2.3895	2.3912	4.53756	0.993669	1.9083
Rheum009	run3	Visit1	63	female	251	33.6	9.1	19.6	39	434	1698	1	1	1543	55	431	1006	1280	0.592462	5.98894	0	20.4953	11.5437	8.15598	1.34867	6.18009	5.80344	-0.171281	13848.6	2.0463	2.0463	4.21137	0.997738	1.21972
Rheum009	run3	Visit2	66	female					51	301	1751	2	3	876	51	866	215	1583	0.122787	10.8931	0	58.373	10.8312	8.45529	4.40439	9.20724	8.59124	-0.204725	16651.7	2.4067	2.413	7.66136	0.941463	0.562464
Rheum009	run2	Visit2	66	female					2	252	1674	5	21	1332	26	351	464	1459	0.27718	7.94472	0	32.4789	8.44926	5.81301	1.56209	3.70778	3.61269	-0.413157	60492	3.282	3.287	7.44621	0.995011	0.793811
Rheum010	run1	Visit1	30	female	402	32	7.7	11.2	274	669	2918	43	1166	0	148	2770	1956	1513	0.670322	4.23898	22	22.3081	10.2893	6.99434	1.22805	4.49596	3.59562	-0.202412	22606.8	-0.0289	0	5.5176	0.987859	2.69152
Rheum010	run2	Visit1	30	female	402	32	7.7	11.2	49	444	2165	7	66	1585	25	741	1640	1259	0.757506	3.72471	3	15.9142	9.56213	6.48954	0.84404	2.50971	2.20538	-0.223259	14538	1.5268	1.5268	4.94112	0.998846	2.59497
Rheum010	run3	Visit1	30	female	402	32	7.7	11.2	1	396	1229	111	147	749	48	488	923	663	0.751017	3.56168	45	12.3019	9.43761	6.68691	0.848714	1.73298	1.47522	-0.241198	7272.31	0.6056	0.7431	2.78299	0.990901	1.6473
Rheum010	run1	Visit2	31	female	122	32.9	9.6	23.5	1	396	1749	442	481	1647	6	225	1582	518	0.904517	2.507	382	15.5122	8.94881	6.26412	0.458502	2.4389	1.22267	-0.376838	24098.1	1.579	2.2062	3.41123	0.997841	2.26043
Rheum010	run2	Visit2	31	female	122	32.9	9.6	23.5	1	396	1014	30	40	965	10	109	879	478	0.866864	3.00746	26	15.379	9.43747	6.50835	0.567826	2.39613	1.69562	-0.278375	8467.57	1.4829	1.5301	2.59125	0.999278	1.36578
Rheum010	run3	Visit2	31	female	122	32.9	9.6	23.5	1	396	923	16	26	831	15	132	701	485	0.75948	3.836	10	20.1966	9.79663	6.95636	0.81992	2.80558	1.94836	-0.228864	5794.55	1.2726	1.2893	2.19513	0.990062	1.0256
Rheum011	run3	Visit1	42	female	190	33.2	11.1	33.9	128	523	1431	3	18	1109	116	463	454	1151	0.317261	10.723	0	31.621	13.8269	9.91281	3.09142	9.80339	9.34714	-0.145057	13647.7	1.6972	1.6994	3.23483	0.985825	0.838033
Rheum011	run2	Visit1	42	female	190	33.2	11.1	33.9	12	407	1583	2	22	1045	104	673	459	1250	0.289956	11.5966	1	33.0527	13.1149	9.7767	3.65836	9.94257	9.64476	-0.151257	16119.6	1.3494	1.3509	4.01489	0.986004	1.02842
Rheum011	run1	Visit1	42	female	190	33.2	11.1	33.9	14	409	1446	2	18	1434	36	193	809	1187	0.559474	5.89089	0	20.2681	11.402	8.06413	1.25578	5.75358	5.66832	-0.182463	12451.9	1.8125	1.8125	3.72321	0.996488	1.03034
Rheum011	run1	Visit2	43	female	240	40.1			1	396	2861	426	452	1513	174	1568	739	2140	0.258301	11.1661	39	36.7732	11.3266	8.04581	3.68643	7.62596	7.31298	-0.165996	31665.2	1.2253	1.6926	6.49019	0.980114	1.73156
Rheum011	run2	Visit2	43	female	240	40.1			1	396	1740	298	338	1415	97	627	516	1288	0.296552	9.75792	47	30.5725	11.4871	7.76272	2.53529	6.15702	5.80458	-0.162383	17881	1.3722	1.6459	3.65644	0.970758	1.04286
Rheum011	run3	Visit2	43	female	240	40.1			1	396	1512	32	60	1046	83	601	302	1233	0.199735	11.9543	2	36.3214	10.9351	7.80987	3.28612	7.2517	6.96403	-0.180338	21086.3	1.2534	1.297	3.74701	0.979296	0.7037
Rheum012	run3	Visit1	42	male	193	37.9	8.9	17.8	93	488	2332	204	330	2065	44	585	1657	1465	0.710549	3.77461	91	17.8017	9.72255	6.55654	0.841124	2.30759	2.01633	-0.21822	16663	2.184	2.3729	5.07376	0.999515	2.5829
Rheum012	run2	Visit1	42	male	193	37.9	8.9	17.8	9	404	2430	5	4	2008	42	720	1538	1484	0.632922	4.16304	1	18.1375	9.95329	6.88097	1.1006	3.22711	2.74462	-0.209793	16243.7	2.2198	2.2198	7.0476	0.988748	3.04873
Rheum012	run1	Visit1	42	male	193	37.9	8.9	17.8	25	420	2133	4	12	1774	51	561	1445	1325	0.67745	3.93019	3	17.6205	9.91006	6.78212	0.979261	2.73406	2.43202	-0.216366	14296.9	1.9665	1.9665	5.80081	0.999558	2.7213
Rheum012	run1	Visit2	42	male	201	37.6	8.9	18.3	93	488	2410	8	340	1695	82	1046	1203	1574	0.49917	5.97847	1	22.8065	12.0755	8.27853	1.80572	5.8202	5.0431	-0.162079	15889.3	1.8454	1.8513	5.56632	0.983915	2.48534
Rheum012	run0	Visit2	42	male	201	37.6	8.9	18.3	115	510	2767	73	520	1807	95	1239	1736	1579	0.627394	5.36325	25	20.4187	11.2003	7.56603	1.48334	4.62582	3.87068	-0.180278	19569.7	2.0758	2.0758	6.1252	0.997613	3.43582
Rheum012	run2	Visit2	42	male	201	37.6	8.9	18.3	94	489	3133	5	271	2240	166	1472	1288	2061	0.411108	7.36991	1	28.8464	11.9434	8.28284	2.52231	6.90465	6.19826	-0.161281	24542.5	2.6136	2.6163	7.36792	0.980941	2.94327
Rheum012	run3	Visit2	42	male	201	37.6	8.9	18.3	159	554	2756	12	541	2098	89	1120	1631	1661	0.5918	5.28995	3	21.0701	11.1597	7.67657	1.43525	4.71325	3.95476	-0.178222	20067.3	2.4559	2.4627	5.93244	0.996686	3.13422
Rheum013	run1	Visit1	36	female	181	37.4	10	26.3	144	539	2138	18	35	1923	62	572	1338	1379	0.625819	5.12225	7	22.4005	10.3256	6.69799	1.10478	3.01026	2.62686	-0.183712	14869.7	2.3496	2.361	4.11132	0.997694	2.21949
Rheum013	run2	Visit1	36	female	181	37.4	10	26.3	1	396	1824	520	547	1412	55	597	1070	1106	0.586623	5.37301	175	24.3798	10.3455	6.76365	1.17721	3.00419	2.48	-0.195191	13320.7	1.0349	1.604	3.45816	0.984245	2.0035
Rheum013	run3	Visit1	36	female	181	37.4	10	26.3	1	396	1767	1	37	1487	51	490	873	1334	0.494058	6.49258	0	21.1557	10.5467	7.27463	1.47142	4.65468	4.36798	-0.188851	15680.2	1.6872	1.6888	4.45613	0.998923	1.71047
Rheum013	run4	Visit1	36	female	181	37.4	10	26.3	54	449	1471	5	8	1152	42	387	1118	735	0.760027	3.95199	0	18.5162	8.99891	6.07685	0.816538	1.52988	1.24477	-0.245581	9154.86	1.3592	1.3592	3.37187	0.998573	2.336
Rheum013	run2	Visit2	37	female	268	44.3			38	288	2414	1	33	1719	59	693	587	2223	0.243165	10.2216	0	40.9327	10.0274	7.58921	2.29218	7.10754	6.83669	-0.227548	28892.5	3.9008	3.9036	10.3597	0.98638	0.79786
Rheum013	run3	Visit2	37	female	268	44.3			38	288	2447	1	7	1407	53	1052	482	2092	0.196976	8.4771	0	40.6589	9.88208	7.3568	2.77678	6.74627	6.19701	-0.300727	44909.3	3.244	3.2473	11.3415	0.951203	1.33112
Rheum013	run4	Visit2	37	female	268	44.3			96	346	3373	3	35	2054	83	1329	723	3066	0.214349	9.29113	1	39.0726	10.5113	7.91223	2.39791	7.41448	7.01698	-0.206912	31035.6	4.9703	4.9757	14.4471	0.98705	1.17553
Rheum014	run1	Visit1	60	male	125	35.6	8.1	13.8	1	396	1781	211	255	1499	23	371	1576	859	0.884896	3.03614	138	16.1933	8.76602	5.75572	0.609276	1.55416	1.24817	-0.317431	20502.2	1.4636	1.6916	4.07252	0.999213	2.56553
Rheum014	run2	Visit1	60	male	125	35.6	8.1	13.8	1	396	1711	341	380	1404	28	417	1502	730	0.877849	3.41222	241	16.9809	8.97925	5.90121	0.68539	1.62523	1.21656	-0.236667	9167.8	1.204	1.5545	3.48105	0.999165	2.38213
Rheum014	run3	Visit1	60	male	125	35.6	8.1	13.8	1	396	1850	420	448	1519	24	459	1667	754	0.901081	2.63189	328	16.1626	8.36614	5.6848	0.56549	1.23162	1.15071	-0.299775	14004.4	1.0928	1.4804	3.7531	0.999578	2.44462
Rheum014	run4	Visit1	60	male	125	35.6	8.1	13.8	1	396	2185	907	937	1742	16	568	2095	488	0.95881	2.41896	758	15.8878	8.69289	6.01355	0.509533	1.26815	0.932947	-0.38241	28949.7	0.9385	1.8049	3.47417	0.998754	2.70821
Rheum014	run5	Visit2	61	male	196	41.2			127	377	2261	1	2	1302	73	955	422	1978	0.186643	10.4559	0	45.9283	11.2295	8.84494	3.50402	9.45114	8.81213	-0.244443	33805	3.6366	3.6401	9.98872	0.95053	0.938115
Rheum014	run6	Visit2	61	male	196	41.2			1	251	1989	21	35	1127	50	875	384	1729	0.193062	11.357	1	44.4832	11.0846	8.65076	3.79607	9.04623	8.35452	-0.201468	20152.9	2.1393	2.1569	8.55755	0.970249	1.04974
Rheum014	run0	Visit2	61	male	196	41.2			78	328	1413	2	9	1144	26	306	556	1188	0.393489	8.55222	0	31.8119	10.1149	7.59546	1.75183	6.57289	6.14864	-0.253923	18796.9	2.8565	2.8565	6.03065	0.987693	0.879988
Rheum015	run1	Visit1	63	female	453	32.4	7.5	10	1	396	2556	278	297	1795	69	976	1744	1389	0.682316	4.09733	117	16.6807	9.69098	6.67515	1.03912	2.52585	2.19671	-0.220325	15923.4	1.3217	1.5431	5.99233	0.992502	3.60174
Rheum015	run2	Visit1	63	female	453	32.4	7.5	10	1	396	2438	159	215	1834	79	761	1924	1276	0.789171	3.58658	55	14.4392	9.55333	6.34521	0.825613	2.12373	1.73898	-0.222715	14275.4	1.5727	1.7143	5.80002	0.999617	3.79247
Rheum015	run3	Visit1	63	female	453	32.4	7.5	10	1	396	2998	329	410	2013	73	1309	2161	1656	0.720814	3.99288	114	15.2849	9.51122	6.43375	0.986064	2.68508	2.40312	-0.237562	25541.1	1.4564	1.7213	6.72671	0.998659	4.28739
Rheum016	run1	Visit1	44	male	124	35.5	10.4	28.7	1	396	1920	75	106	1614	53	571	1039	1336	0.541146	5.72031	13	19.9734	11.6131	8.03985	1.44838	5.69158	5.31585	-0.165174	12848.9	2.1284	2.2087	4.80341	0.993271	1.49887
Rheum016	run2	Visit1	44	male	124	35.5	10.4	28.7	1	396	4093	13	61	1550	209	2684	1226	3010	0.299536	8.39098	0	38.303	16.0169	12.4783	4.71843	14.7775	13.7813	-0.115716	18300.5	1.711	1.7206	11.1444	0.980575	2.91191
Rheum016	run3	Visit1	44	male	124	35.5	10.4	28.7	1	396	2776	309	380	2437	49	717	1943	1611	0.699928	3.69944	151	19.8407	9.77172	6.55095	0.861943	3.04304	2.71122	-0.216384	19767.9	2.4914	2.8318	6.33206	0.998684	2.60016
Rheum016	run1	Visit2	45	male	246	38.4			1	396	2188	559	544	969	98	1383	1153	1133	0.526965	5.76957	119	20.3094	10.4452	7.0865	1.99296	4.51128	3.73034	-0.184498	15438	0.5162	1.017	4.66197	0.993027	2.64324
Rheum016	run2	Visit2	45	male	246	38.4			1	396	2328	495	507	1514	97	1104	915	1521	0.393041	8.60355	54	26.7334	10.6083	7.18328	2.16684	5.17919	4.77489	-0.171045	20671.6	1.2905	1.8067	5.00293	0.993083	2.23708
Rheum016	run3	Visit2	45	male	246	38.4			1	396	2002	238	265	1496	62	657	992	1275	0.495504	5.99169	59	21.5956	10.537	7.0296	1.40724	3.46619	2.95923	-0.188361	14570.9	1.3945	1.6483	4.60388	0.992461	2.19434
Rheum017	run1	Visit1	43	female	197	32.2	10.9	32.8	1	396	1517	6	45	1480	35	201	913	1202	0.601846	4.26544	1	17.3055	9.71372	6.5394	0.82894	3.0038	3.24662	-0.237964	14840.6	1.8809	1.8916	3.72874	0.995009	0.874239
Rheum017	run2	Visit1	43	female	197	32.2	10.9	32.8	1	396	1382	26	81	1370	24	147	856	1040	0.619392	3.67345	12	19.4156	9.19301	6.22875	0.727715	2.39793	2.56545	-0.305055	21203.1	1.9581	2.0022	3.20517	0.991445	0.794045
Rheum017	run3	Visit1	43	female	197	32.2	10.9	32.8	1	396	1915	109	135	1169	85	804	1023	1468	0.534204	4.65228	30	17.8528	10.4022	6.97741	1.14016	3.07828	3.21152	-0.202679	15444.3	1.1466	1.2956	4.88236	0.998938	1.2531
Rheum018	run1	Visit1	35	male	297	35.4	8.1	13.1	38	433	2413	2	8	1804	159	1158	595	1972	0.246581	9.4891	0	32.8587	17.2241	13.7389	4.84323	16.6769	15.9197	-0.108292	13074	2.4957	2.4985	5.87954	0.971762	1.03158
Rheum018	run2	Visit1	35	male	297	35.4	8.1	13.1	1	396	2417	76	163	1865	88	943	1254	1797	0.518825	5.82393	9	19.9339	12.2452	8.85473	1.54561	7.39445	7.1284	-0.163061	17869.3	1.9335	2.0306	5.64166	0.99716	1.58674
Rheum018	run3	Visit1	35	male	297	35.4	8.1	13.1	1	396	1868	8	66	1359	115	789	614	1522	0.328694	9.17204	2	28.0367	16.4743	12.904	3.46276	14.7201	14.0641	-0.114466	10879.8	1.8559	1.8689	4.48094	0.992021	0.963456
Rheum018	run1	Visit2	36	male	276	43.2			1	396	2681	345	439	1433	79	1393	1570	1322	0.585602	6.22984	144	23.2251	10.9452	7.39814	1.88636	4.76548	3.65411	-0.185658	18771.8	1.0249	1.261	6.0344	0.98119	3.46853
Rheum018	run2	Visit2	36	male	276	43.2			1	396	1509	1	2	590	70	898	791	829	0.524188	6.24158	1	20.8173	10.6382	7.49453	2.23529	5.0153	3.89586	-0.199344	11938.5	0.4208	0.422	4.1914	0.992843	2.13411
Rheum018	run3	Visit2	36	male	276	43.2			1	396	3833	538	578	1555	180	2457	1554	2400	0.405427	7.22254	83	26.1467	11.0211	7.72298	2.74147	6.35625	5.82159	-0.178879	32371.3	0.9231	1.346	8.86454	0.988821	3.8563
Rheum019	run3	Visit1	40	male	176	37.2	8.4	14.9	1	396	1081	132	153	1116	8	51	943	621	0.87234	2.83247	89	14.7528	9.11089	6.20969	0.492255	2.11979	1.5634	-0.264257	7761.99	1.4255	1.6563	2.53045	0.996966	1.02752
Rheum019	run2	Visit1	40	male	176	37.2	8.4	14.9	1	396	1393	45	86	1103	46	351	1134	880	0.81407	3.09602	23	13.3378	8.84614	6.06268	0.668455	1.60118	1.57227	-0.271512	11008.3	1.2502	1.3188	3.46661	0.994099	1.36003
Rheum019	run1	Visit1	40	male	176	37.2	8.4	14.9	1	396	881	15	24	888	15	71	638	667	0.724177	3.98476	3	18.3733	9.54459	6.52132	0.729803	3.04092	2.77269	-0.221355	6641.8	1.5146	1.5359	2.24464	0.989502	0.491428
Rheum019	run1	Visit2	41	male	276	45.9			68	318	3028	1	3	1726	75	1308	728	2571	0.240423	8.00625	0	37.1105	9.90094	7.30671	2.28548	6.33679	5.85837	-0.227533	26877.8	4.0672	4.0672	13.5842	0.986252	1.74581
Rheum019	run5	Visit2	41	male	276	45.9			58	308	2455	1	5	1409	63	1081	377	2156	0.153564	8.50425	0	46.6282	10.2792	7.58057	3.10492	7.31912	6.73955	-0.253299	30284.9	3.5859	3.5897	10.8612	0.927204	0.936379
Rheum019	run6	Visit2	41	male	276	45.9			82	332	4467	1	2	1831	144	2579	735	3839	0.16454	9.08305	0	48.7198	11.1481	8.42708	3.86004	8.80106	7.97259	-0.192603	32355.2	4.4755	4.4767	20.3433	0.963872	2.24696
Rheum020	run1	Visit1	74	female	257	32	8.8	18.9	1	396	1589	43	74	1233	30	588	1118	1119	0.703587	4.10322	13	13.7342	10.2123	7.01987	0.882619	2.81163	2.73183	-0.19744	9950.83	1.2389	1.2975	4.11538	0.999043	1.26111
Rheum020	run2	Visit1	74	female	257	32	8.8	18.9	1	396	2592	247	333	2071	73	855	1724	1662	0.665123	4.50368	101	17.6253	10.747	7.48821	1.02317	4.36932	3.94621	-0.183145	16313.5	1.9188	2.1906	5.90559	0.99762	2.13197
Rheum020	run3	Visit1	74	female	257	32	8.8	18.9	1	396	1947	52	110	1695	28	437	1362	1321	0.699538	3.80689	10	16.216	9.74264	6.71197	0.808379	2.73038	2.5493	-0.216056	12607.7	1.9001	1.9838	4.73472	0.998768	1.59892
Rheum020	run1	Visit2	75	female	419	29.6			1	251	3344	50	93	2114	52	1250	1169	2558	0.349581	6.49262	5	18.8109	9.16748	6.13697	1.72749	3.02309	2.90877	-0.272142	37932	2.411	2.4609	13.7484	0.990156	3.73858
Rheum020	run2	Visit2	75	female	419	29.6			38	288	3101	3	8	1740	43	1371	1267	2016	0.408578	5.44082	0	16.8024	9.23421	5.96774	2.00677	3.05382	2.84491	-0.275774	30610.4	1.6724	1.674	13.7603	0.980553	4.76952
Rheum020	run3	Visit2	75	female	419	29.6			1	251	3188	198	275	2145	43	1132	1327	2334	0.416248	5.49027	24	15.8842	8.87332	5.80146	1.43937	2.28893	2.29878	-0.273726	28130.5	2.3668	2.6174	12.6093	0.989817	4.13505
Rheum021	run1	Visit1	62	male	146	30.1	10.7	30.7	1	396	984	25	35	1010	6	34	781	576	0.793699	2.48649	16	16.66	8.21461	5.48094	0.449114	1.41814	1.34018	-0.418874	16117.9	1.633	1.6842	2.47598	0.992801	0.973381
Rheum021	run2	Visit1	62	male	146	30.1	10.7	30.7	1	396	639	17	28	609	16	62	372	534	0.58216	5.10777	7	22.5132	11.3534	8.31542	0.967172	5.55412	5.59845	-0.186503	4471.18	1.0737	1.1085	1.55967	0.992248	0.244079
Rheum021	run3	Visit1	62	male	146	30.1	10.7	30.7	1	396	768	18	33	770	14	48	513	593	0.667969	4.06291	7	17.3238	11.0521	7.66172	0.780233	4.32586	4.21156	-0.18026	3982.9	1.2385	1.2728	1.9612	0.995992	0.453192
Rheum021	run1	Visit2	63	male	155	40.6			1	251	1241	115	133	619	27	623	307	1009	0.247381	7.26709	42	21.3301	9.7845	6.56494	2.05759	3.7382	3.60742	-0.32949	27524.7	0.9255	1.1397	4.738	0.997769	0.823597
Rheum021	run2	Visit2	63	male	155	40.6			27	277	1775	42	259	1203	34	576	410	1610	0.230986	8.5191	1	35.8087	9.61171	6.82878	1.5971	4.69726	4.68211	-0.282455	29208.6	3.3088	3.3088	6.47021	0.989906	0.578947
Rheum021	run3	Visit2	63	male	155	40.6			1	251	1088	15	28	630	26	464	379	802	0.348346	6.74582	9	15.8773	10.1021	6.1595	2.22345	3.43466	3.46608	-0.21694	9194.33	1.1527	1.1624	4.43436	0.99475	1.14488
Rheum022	run1	Visit1	70	female	322	27.5	9.3	20.8	1	396	1318	15	39	1262	25	147	845	1041	0.641123	4.21756	4	17.9965	9.8823	6.90811	0.842531	3.20984	3.14543	-0.24044	12884.2	1.7561	1.7767	3.46661	0.998354	0.720393
Rheum022	run2	Visit1	70	female	322	27.5	9.3	20.8	5	400	2379	2	29	2314	28	453	1555	1676	0.653636	3.82661	1	16.3786	9.96223	6.85734	0.888004	3.52725	3.32203	-0.214666	18207.8	2.6251	2.6283	6.18419	0.996755	1.70686
Rheum022	run3	Visit1	70	female	322	27.5	9.3	20.8	1	396	1909	38	59	1040	64	931	1030	1309	0.53955	5.16446	7	16.5136	11.457	7.84938	1.35443	4.16399	3.87748	-0.165461	10126.6	1.0355	1.0802	5.00327	0.997386	1.58019
Rheum022	run4	Visit1	70	female	322	27.5	9.3	20.8	1	396	1655	39	95	434	69	1240	1151	869	0.695468	4.01313	15	14.8854	10.9679	7.27709	1.20029	2.90087	2.58911	-0.194224	8440.2	0.2128	0.2658	4.36747	0.996761	2.32258
Rheum022	run1	Visit2	71	female	334	39.6			1	251	1541	6	42	759	33	776	259	1369	0.168073	7.6894	0	36.8497	10.0066	7.0956	2.25808	5.75277	5.34472	-0.248334	16104.7	2.1253	2.1439	6.38924	0.982945	0.526027
Rheum022	run2	Visit2	71	female	334	39.6			1	251	2195	164	190	877	45	1291	322	1940	0.146697	7.0173	17	29.5936	10.0388	6.98806	2.24179	5.1313	4.75107	-0.24129	19907.3	1.7311	2.1622	8.7218	0.981011	0.759977
Rheum022	run4	Visit2	71	female	334	39.6			19	269	2196	2	10	1277	55	905	327	1990	0.148907	8.45304	1	36.5526	9.36532	6.61108	2.12985	5.11273	4.95523	-0.249071	25489.6	3.1712	3.1712	9.61365	0.991707	0.73742
